# Supplementary material for: Regulatory Elements Outside Established Pou5f1 Gene Boundaries Are Required for Multilineage Differentiation of Embryonic Stem Cells
Source: Int J Mol Sci. 2023 Oct 21;24(20):15434. doi: 10.3390/ijms242015434 (PMC10607089; doi:10.3390/ijms242015434)
Supplement: Supplementary file 1 [file ijms-24-15434-s001.zip]

Archive with 1 entries (1 files):
- ijms-2575293-supplementary.pptx
